# Supplementary material for: Sequential Pressure-Induced B1–B2 Transitions in the Anion-Ordered Oxyhydride Ba2YHO3
Source: Inorg Chem. 2022 Apr 22;61(18):7043–50. doi: 10.1021/acs.inorgchem.2c00465 (PMC9092455; doi:10.1021/acs.inorgchem.2c00465)
Supplement: Supplementary file 1 — ic2c00465_si_001.zip [file ic2c00465_si_001.zip]

Archive with 47 entries (42 files):
- SI_CONTCARS/
- __MACOSX/._SI_CONTCARS
- SI_CONTCARS/HB1OB2/
- __MACOSX/SI_CONTCARS/._HB1OB2
- SI_CONTCARS/.DS_Store
- __MACOSX/SI_CONTCARS/._.DS_Store
- SI_CONTCARS/HB2OB1/
- __MACOSX/SI_CONTCARS/._HB2OB1
- SI_CONTCARS/HB1OB1/
- __MACOSX/SI_CONTCARS/._HB1OB1
- SI_CONTCARS/HB2OB2/
- __MACOSX/SI_CONTCARS/._HB2OB2
- SI_CONTCARS/HB1OB2/40GPa_CONTCAR.vasp
- __MACOSX/SI_CONTCARS/HB1OB2/._40GPa_CONTCAR.vasp
- SI_CONTCARS/HB1OB2/10GPa_CONTCAR.vasp
- __MACOSX/SI_CONTCARS/HB1OB2/._10GPa_CONTCAR.vasp
- SI_CONTCARS/HB1OB2/0GPa_CONTCAR.vasp
- __MACOSX/SI_CONTCARS/HB1OB2/._0GPa_CONTCAR.vasp
- SI_CONTCARS/HB1OB2/20GPa_CONTCAR.vasp
- __MACOSX/SI_CONTCARS/HB1OB2/._20GPa_CONTCAR.vasp
- SI_CONTCARS/HB1OB2/30GPa_CONTCAR.vasp
- __MACOSX/SI_CONTCARS/HB1OB2/._30GPa_CONTCAR.vasp
- SI_CONTCARS/HB2OB1/40GPa_CONTCAR.vasp
- __MACOSX/SI_CONTCARS/HB2OB1/._40GPa_CONTCAR.vasp
- SI_CONTCARS/HB2OB1/10GPa_CONTCAR.vasp
- __MACOSX/SI_CONTCARS/HB2OB1/._10GPa_CONTCAR.vasp
- SI_CONTCARS/HB2OB1/0GPa_CONTCAR.vasp
- __MACOSX/SI_CONTCARS/HB2OB1/._0GPa_CONTCAR.vasp
- SI_CONTCARS/HB2OB1/20GPa_CONTCAR.vasp
- __MACOSX/SI_CONTCARS/HB2OB1/._20GPa_CONTCAR.vasp
- SI_CONTCARS/HB2OB1/30GPa_CONTCAR.vasp
- __MACOSX/SI_CONTCARS/HB2OB1/._30GPa_CONTCAR.vasp
- SI_CONTCARS/HB1OB1/40GPa_CONTCAR.vasp
- __MACOSX/SI_CONTCARS/HB1OB1/._40GPa_CONTCAR.vasp
- SI_CONTCARS/HB1OB1/10GPa_CONTCAR.vasp
- __MACOSX/SI_CONTCARS/HB1OB1/._10GPa_CONTCAR.vasp
- SI_CONTCARS/HB1OB1/0GPa_CONTCAR.vasp
- __MACOSX/SI_CONTCARS/HB1OB1/._0GPa_CONTCAR.vasp
- SI_CONTCARS/HB1OB1/20GPa_CONTCAR.vasp
- __MACOSX/SI_CONTCARS/HB1OB1/._20GPa_CONTCAR.vasp
- SI_CONTCARS/HB1OB1/30GPa_CONTCAR.vasp
- __MACOSX/SI_CONTCARS/HB1OB1/._30GPa_CONTCAR.vasp
- SI_CONTCARS/HB2OB2/10GPa_CONTCAR
- SI_CONTCARS/HB2OB2/40GPa_CONTCAR
- SI_CONTCARS/HB2OB2/20GPa_CONTCAR
- SI_CONTCARS/HB2OB2/30GPa_CONTCAR
- SI_CONTCARS/HB2OB2/0GPa_CONTCAR
