# Supplementary material for: Sequential Pressure-Induced B1–B2 Transitions in the Anion-Ordered Oxyhydride Ba2YHO3
Source: Inorg Chem. 2022 Apr 22;61(18):7043–50. doi: 10.1021/acs.inorgchem.2c00465 (PMC9092455; doi:10.1021/acs.inorgchem.2c00465)
Supplement: Supplementary file 1 — ic2c00465_si_001.zip [file ic2c00465_si_001.zip › SI_CONTCARS/HB1OB2/40GPa_CONTCAR.vasp]

Sr2VO3H Low Pressure                    
   1.00000000000000     
     3.7453187889950459    0.0000000000000000    0.0000000000000000
     0.0000000000000000    4.1450032436975484    0.0000000000000000
     0.0000000000000000    0.0000000000000000   24.3825908923280039
   Ba   Y    O    H 
     8     4    12     4
Direct
 -0.0000000000000000 -0.0000000000000000  0.1750448394663331
  0.5000000000000000 -0.0000000000000000  0.6750449254663331
  0.0000000000000000 -0.0000000000000000  0.3263234038251710
  0.5000000000000000 -0.0000000000000000  0.8263233698251683
 -0.0000000000000000  0.5000000000000000  0.4236765791748311
  0.5000000000000000  0.5000000000000000  0.9236766131748267
  0.5000000000000000  0.5000000000000000  0.0749551525336662
  0.0000000000000000  0.5000000000000000  0.5749551605336669
  0.0000000000000000 -0.0000000000000000  0.9913918365426263
  0.5000000000000000 -0.0000000000000000  0.4913918365426264
  0.5000000000000000  0.5000000000000000  0.2586081634573736
  0.0000000000000000  0.5000000000000000  0.7586081464573758
  0.5000000000000000 -0.0000000000000000  0.4062132400064863
  0.0000000000000000 -0.0000000000000000  0.9062132740064889
  0.5000000000000000 -0.0000000000000000  0.0199893216361532
 -0.0000000000000000 -0.0000000000000000  0.5199893216361531
 -0.0000000000000000  0.5000000000000000  0.2300106783638468
  0.5000000000000000  0.5000000000000000  0.7300106613638491
 -0.0000000000000000  0.5000000000000000  0.0049040758824768
  0.5000000000000000  0.5000000000000000  0.5049040758824770
  0.5000000000000000  0.0000000000000000  0.2450959241175231
  0.0000000000000000  0.0000000000000000  0.7450959071175252
  0.5000000000000000  0.5000000000000000  0.3437867429935087
 -0.0000000000000000  0.5000000000000000  0.8437867089935133
  0.5000000000000000  0.5000000000000000  0.1686349530325391
 -0.0000000000000000  0.5000000000000000  0.6686349700325442
 -0.0000000000000000 -0.0000000000000000  0.0813650389674602
  0.5000000000000000 -0.0000000000000000  0.5813650129674579
 
  0.00000000E+00  0.00000000E+00  0.00000000E+00
  0.00000000E+00  0.00000000E+00  0.00000000E+00
  0.00000000E+00  0.00000000E+00  0.00000000E+00
  0.00000000E+00  0.00000000E+00  0.00000000E+00
  0.00000000E+00  0.00000000E+00  0.00000000E+00
  0.00000000E+00  0.00000000E+00  0.00000000E+00
  0.00000000E+00  0.00000000E+00  0.00000000E+00
  0.00000000E+00  0.00000000E+00  0.00000000E+00
  0.00000000E+00  0.00000000E+00  0.00000000E+00
  0.00000000E+00  0.00000000E+00  0.00000000E+00
  0.00000000E+00  0.00000000E+00  0.00000000E+00
  0.00000000E+00  0.00000000E+00  0.00000000E+00
  0.00000000E+00  0.00000000E+00  0.00000000E+00
  0.00000000E+00  0.00000000E+00  0.00000000E+00
  0.00000000E+00  0.00000000E+00  0.00000000E+00
  0.00000000E+00  0.00000000E+00  0.00000000E+00
  0.00000000E+00  0.00000000E+00  0.00000000E+00
  0.00000000E+00  0.00000000E+00  0.00000000E+00
  0.00000000E+00  0.00000000E+00  0.00000000E+00
  0.00000000E+00  0.00000000E+00  0.00000000E+00
  0.00000000E+00  0.00000000E+00  0.00000000E+00
  0.00000000E+00  0.00000000E+00  0.00000000E+00
  0.00000000E+00  0.00000000E+00  0.00000000E+00
  0.00000000E+00  0.00000000E+00  0.00000000E+00
  0.00000000E+00  0.00000000E+00  0.00000000E+00
  0.00000000E+00  0.00000000E+00  0.00000000E+00
  0.00000000E+00  0.00000000E+00  0.00000000E+00
  0.00000000E+00  0.00000000E+00  0.00000000E+00
