# Supplementary material for: Sequential Pressure-Induced B1–B2 Transitions in the Anion-Ordered Oxyhydride Ba2YHO3
Source: Inorg Chem. 2022 Apr 22;61(18):7043–50. doi: 10.1021/acs.inorgchem.2c00465 (PMC9092455; doi:10.1021/acs.inorgchem.2c00465)
Supplement: Supplementary file 1 — ic2c00465_si_001.zip [file ic2c00465_si_001.zip › SI_CONTCARS/HB1OB2/10GPa_CONTCAR.vasp]

Sr2VO3H Low Pressure                    
   1.00000000000000     
     3.9972632474764112    0.0000000000000000    0.0000000000000000
     0.0000000000000000    4.3928708336720579    0.0000000000000000
     0.0000000000000000    0.0000000000000000   26.6759550578975997
   Ba   Y    O    H 
     8     4    12     4
Direct
  0.0000000000000000  0.0000000000000000  0.1821113800472849
  0.5000000000000000  0.0000000000000000  0.6821114660472847
  0.0000000000000000  0.0000000000000000  0.3264421530934767
  0.5000000000000000  0.0000000000000000  0.8264421190934738
 -0.0000000000000000  0.5000000000000000  0.4235578299065254
  0.5000000000000000  0.5000000000000000  0.9235578639065213
  0.5000000000000000  0.5000000000000000  0.0678886119527144
  0.0000000000000000  0.5000000000000000  0.5678886199527153
  0.0000000000000000  0.0000000000000000  0.9921624437052757
  0.5000000000000000 -0.0000000000000000  0.4921624437052758
  0.5000000000000000  0.5000000000000000  0.2578375562947242
 -0.0000000000000000  0.5000000000000000  0.7578375392947264
  0.5000000000000000  0.0000000000000000  0.4121703445601026
  0.0000000000000000  0.0000000000000000  0.9121703785601054
  0.5000000000000000  0.0000000000000000  0.0149294668246981
 -0.0000000000000000  0.0000000000000000  0.5149294668246982
  0.0000000000000000  0.5000000000000000  0.2350705331753019
  0.5000000000000000  0.5000000000000000  0.7350705161753039
 -0.0000000000000000  0.5000000000000000  0.0002069911706205
  0.5000000000000000  0.5000000000000000  0.5002069911706205
  0.5000000000000000  0.0000000000000000  0.2497930088293795
 -0.0000000000000000  0.0000000000000000  0.7497929918293816
  0.5000000000000000  0.5000000000000000  0.3378296384398924
  0.0000000000000000  0.5000000000000000  0.8378296044398967
  0.5000000000000000  0.5000000000000000  0.1639418154654510
  0.0000000000000000  0.5000000000000000  0.6639418324654559
 -0.0000000000000000 -0.0000000000000000  0.0860581765345484
  0.5000000000000000 -0.0000000000000000  0.5860581505345462
 
  0.00000000E+00  0.00000000E+00  0.00000000E+00
  0.00000000E+00  0.00000000E+00  0.00000000E+00
  0.00000000E+00  0.00000000E+00  0.00000000E+00
  0.00000000E+00  0.00000000E+00  0.00000000E+00
  0.00000000E+00  0.00000000E+00  0.00000000E+00
  0.00000000E+00  0.00000000E+00  0.00000000E+00
  0.00000000E+00  0.00000000E+00  0.00000000E+00
  0.00000000E+00  0.00000000E+00  0.00000000E+00
  0.00000000E+00  0.00000000E+00  0.00000000E+00
  0.00000000E+00  0.00000000E+00  0.00000000E+00
  0.00000000E+00  0.00000000E+00  0.00000000E+00
  0.00000000E+00  0.00000000E+00  0.00000000E+00
  0.00000000E+00  0.00000000E+00  0.00000000E+00
  0.00000000E+00  0.00000000E+00  0.00000000E+00
  0.00000000E+00  0.00000000E+00  0.00000000E+00
  0.00000000E+00  0.00000000E+00  0.00000000E+00
  0.00000000E+00  0.00000000E+00  0.00000000E+00
  0.00000000E+00  0.00000000E+00  0.00000000E+00
  0.00000000E+00  0.00000000E+00  0.00000000E+00
  0.00000000E+00  0.00000000E+00  0.00000000E+00
  0.00000000E+00  0.00000000E+00  0.00000000E+00
  0.00000000E+00  0.00000000E+00  0.00000000E+00
  0.00000000E+00  0.00000000E+00  0.00000000E+00
  0.00000000E+00  0.00000000E+00  0.00000000E+00
  0.00000000E+00  0.00000000E+00  0.00000000E+00
  0.00000000E+00  0.00000000E+00  0.00000000E+00
  0.00000000E+00  0.00000000E+00  0.00000000E+00
  0.00000000E+00  0.00000000E+00  0.00000000E+00
