# Supplementary material for: Sequential Pressure-Induced B1–B2 Transitions in the Anion-Ordered Oxyhydride Ba2YHO3
Source: Inorg Chem. 2022 Apr 22;61(18):7043–50. doi: 10.1021/acs.inorgchem.2c00465 (PMC9092455; doi:10.1021/acs.inorgchem.2c00465)
Supplement: Supplementary file 1 — ic2c00465_si_001.zip [file ic2c00465_si_001.zip › SI_CONTCARS/HB1OB2/0GPa_CONTCAR.vasp]

Sr2VO3H Low Pressure                    
   1.00000000000000     
     4.1990240177024427    0.0000000000000000    0.0000000000000000
     0.0000000000000000    4.4661584907310559    0.0000000000000000
     0.0000000000000000    0.0000000000000000   28.9365364519171990
   Ba   Y    O    H 
     8     4    12     4
Direct
  0.0000000000000000 -0.0000000000000000  0.1852527588860232
  0.5000000000000000 -0.0000000000000000  0.6852528448860233
 -0.0000000000000000  0.0000000000000000  0.3215768045734325
  0.5000000000000000  0.0000000000000000  0.8215767705734296
  0.0000000000000000  0.5000000000000000  0.4284231784265696
  0.5000000000000000  0.5000000000000000  0.9284232124265654
  0.5000000000000000  0.5000000000000000  0.0647472331139761
  0.0000000000000000  0.5000000000000000  0.5647472411139767
 -0.0000000000000000 -0.0000000000000000 -0.0059104804900176
  0.5000000000000000 -0.0000000000000000  0.4940895195099825
  0.5000000000000000  0.5000000000000000  0.2559104804900175
 -0.0000000000000000  0.5000000000000000  0.7559104634900198
  0.5000000000000000 -0.0000000000000000  0.4197201641551224
  0.0000000000000000 -0.0000000000000000  0.9197201981551253
  0.5000000000000000 -0.0000000000000000  0.0115942482450364
  0.0000000000000000 -0.0000000000000000  0.5115942482450365
 -0.0000000000000000  0.5000000000000000  0.2384057517549636
  0.5000000000000000  0.5000000000000000  0.7384057347549656
 -0.0000000000000000  0.5000000000000000  0.0025966369335363
  0.5000000000000000  0.5000000000000000  0.5025966369335363
  0.5000000000000000 -0.0000000000000000  0.2474033630664637
  0.0000000000000000 -0.0000000000000000  0.7474033460664659
  0.5000000000000000  0.5000000000000000  0.3302798188448726
  0.0000000000000000  0.5000000000000000  0.8302797848448769
  0.5000000000000000  0.5000000000000000  0.1620244844116376
 -0.0000000000000000  0.5000000000000000  0.6620245014116426
 -0.0000000000000000  0.0000000000000000  0.0879755075883617
  0.5000000000000000  0.0000000000000000  0.5879754815883595
 
  0.00000000E+00  0.00000000E+00  0.00000000E+00
  0.00000000E+00  0.00000000E+00  0.00000000E+00
  0.00000000E+00  0.00000000E+00  0.00000000E+00
  0.00000000E+00  0.00000000E+00  0.00000000E+00
  0.00000000E+00  0.00000000E+00  0.00000000E+00
  0.00000000E+00  0.00000000E+00  0.00000000E+00
  0.00000000E+00  0.00000000E+00  0.00000000E+00
  0.00000000E+00  0.00000000E+00  0.00000000E+00
  0.00000000E+00  0.00000000E+00  0.00000000E+00
  0.00000000E+00  0.00000000E+00  0.00000000E+00
  0.00000000E+00  0.00000000E+00  0.00000000E+00
  0.00000000E+00  0.00000000E+00  0.00000000E+00
  0.00000000E+00  0.00000000E+00  0.00000000E+00
  0.00000000E+00  0.00000000E+00  0.00000000E+00
  0.00000000E+00  0.00000000E+00  0.00000000E+00
  0.00000000E+00  0.00000000E+00  0.00000000E+00
  0.00000000E+00  0.00000000E+00  0.00000000E+00
  0.00000000E+00  0.00000000E+00  0.00000000E+00
  0.00000000E+00  0.00000000E+00  0.00000000E+00
  0.00000000E+00  0.00000000E+00  0.00000000E+00
  0.00000000E+00  0.00000000E+00  0.00000000E+00
  0.00000000E+00  0.00000000E+00  0.00000000E+00
  0.00000000E+00  0.00000000E+00  0.00000000E+00
  0.00000000E+00  0.00000000E+00  0.00000000E+00
  0.00000000E+00  0.00000000E+00  0.00000000E+00
  0.00000000E+00  0.00000000E+00  0.00000000E+00
  0.00000000E+00  0.00000000E+00  0.00000000E+00
  0.00000000E+00  0.00000000E+00  0.00000000E+00
