# Supplementary material for: Sequential Pressure-Induced B1–B2 Transitions in the Anion-Ordered Oxyhydride Ba2YHO3
Source: Inorg Chem. 2022 Apr 22;61(18):7043–50. doi: 10.1021/acs.inorgchem.2c00465 (PMC9092455; doi:10.1021/acs.inorgchem.2c00465)
Supplement: Supplementary file 1 — ic2c00465_si_001.zip [file ic2c00465_si_001.zip › SI_CONTCARS/HB1OB2/20GPa_CONTCAR.vasp]

Sr2VO3H Low Pressure                    
   1.00000000000000     
     3.8958875924169303    0.0000000000000000    0.0000000000000000
     0.0000000000000000    4.3016577356928121    0.0000000000000000
     0.0000000000000000    0.0000000000000000   25.5752755070490956
   Ba   Y    O    H 
     8     4    12     4
Direct
 -0.0000000000000000  0.0000000000000000  0.1795879128712529
  0.5000000000000000  0.0000000000000000  0.6795879988712530
 -0.0000000000000000 -0.0000000000000000  0.3270042239150609
  0.5000000000000000 -0.0000000000000000  0.8270041899150580
  0.0000000000000000  0.5000000000000000  0.4229957590849412
  0.5000000000000000  0.5000000000000000  0.9229957930849371
  0.5000000000000000  0.5000000000000000  0.0704120791287464
  0.0000000000000000  0.5000000000000000  0.5704120871287469
 -0.0000000000000000  0.0000000000000000 -0.0081285072224531
  0.5000000000000000  0.0000000000000000  0.4918714927775468
  0.5000000000000000  0.5000000000000000  0.2581285072224532
 -0.0000000000000000  0.5000000000000000  0.7581284902224553
  0.5000000000000000 -0.0000000000000000  0.4092735252251108
  0.0000000000000000 -0.0000000000000000  0.9092735592251137
  0.5000000000000000 -0.0000000000000000  0.0168463483340061
  0.0000000000000000 -0.0000000000000000  0.5168463483340061
 -0.0000000000000000  0.5000000000000000  0.2331536516659939
  0.5000000000000000  0.5000000000000000  0.7331536346659960
 -0.0000000000000000  0.5000000000000000  0.0013607153829093
  0.5000000000000000  0.5000000000000000  0.5013607153829091
  0.5000000000000000  0.0000000000000000  0.2486392846170907
  0.0000000000000000  0.0000000000000000  0.7486392676170931
  0.5000000000000000  0.5000000000000000  0.3407264577748843
  0.0000000000000000  0.5000000000000000  0.8407264237748885
  0.5000000000000000  0.5000000000000000  0.1656439038680541
  0.0000000000000000  0.5000000000000000  0.6656439208680589
  0.0000000000000000  0.0000000000000000  0.0843560881319451
  0.5000000000000000  0.0000000000000000  0.5843560621319432
 
  0.00000000E+00  0.00000000E+00  0.00000000E+00
  0.00000000E+00  0.00000000E+00  0.00000000E+00
  0.00000000E+00  0.00000000E+00  0.00000000E+00
  0.00000000E+00  0.00000000E+00  0.00000000E+00
  0.00000000E+00  0.00000000E+00  0.00000000E+00
  0.00000000E+00  0.00000000E+00  0.00000000E+00
  0.00000000E+00  0.00000000E+00  0.00000000E+00
  0.00000000E+00  0.00000000E+00  0.00000000E+00
  0.00000000E+00  0.00000000E+00  0.00000000E+00
  0.00000000E+00  0.00000000E+00  0.00000000E+00
  0.00000000E+00  0.00000000E+00  0.00000000E+00
  0.00000000E+00  0.00000000E+00  0.00000000E+00
  0.00000000E+00  0.00000000E+00  0.00000000E+00
  0.00000000E+00  0.00000000E+00  0.00000000E+00
  0.00000000E+00  0.00000000E+00  0.00000000E+00
  0.00000000E+00  0.00000000E+00  0.00000000E+00
  0.00000000E+00  0.00000000E+00  0.00000000E+00
  0.00000000E+00  0.00000000E+00  0.00000000E+00
  0.00000000E+00  0.00000000E+00  0.00000000E+00
  0.00000000E+00  0.00000000E+00  0.00000000E+00
  0.00000000E+00  0.00000000E+00  0.00000000E+00
  0.00000000E+00  0.00000000E+00  0.00000000E+00
  0.00000000E+00  0.00000000E+00  0.00000000E+00
  0.00000000E+00  0.00000000E+00  0.00000000E+00
  0.00000000E+00  0.00000000E+00  0.00000000E+00
  0.00000000E+00  0.00000000E+00  0.00000000E+00
  0.00000000E+00  0.00000000E+00  0.00000000E+00
  0.00000000E+00  0.00000000E+00  0.00000000E+00
