# Supplementary material for: Sequential Pressure-Induced B1–B2 Transitions in the Anion-Ordered Oxyhydride Ba2YHO3
Source: Inorg Chem. 2022 Apr 22;61(18):7043–50. doi: 10.1021/acs.inorgchem.2c00465 (PMC9092455; doi:10.1021/acs.inorgchem.2c00465)
Supplement: Supplementary file 1 — ic2c00465_si_001.zip [file ic2c00465_si_001.zip › SI_CONTCARS/HB1OB2/30GPa_CONTCAR.vasp]

Sr2VO3H Low Pressure                    
   1.00000000000000     
     3.8092873432736924    0.0000000000000000    0.0000000000000000
     0.0000000000000000    4.2242464678511569    0.0000000000000000
     0.0000000000000000    0.0000000000000000   24.8845339828191356
   Ba   Y    O    H 
     8     4    12     4
Direct
  0.0000000000000000  0.0000000000000000  0.1771836815446197
  0.5000000000000000 -0.0000000000000000  0.6771837675446196
 -0.0000000000000000  0.0000000000000000  0.3268497813190935
  0.5000000000000000  0.0000000000000000  0.8268497473190908
  0.0000000000000000  0.5000000000000000  0.4231502016809087
  0.5000000000000000  0.5000000000000000  0.9231502356809043
  0.5000000000000000  0.5000000000000000  0.0728163104553796
  0.0000000000000000  0.5000000000000000  0.5728163184553804
 -0.0000000000000000  0.0000000000000000  0.9915638853254356
  0.5000000000000000  0.0000000000000000  0.4915638853254355
  0.5000000000000000  0.5000000000000000  0.2584361146745645
 -0.0000000000000000  0.5000000000000000  0.7584360976745665
  0.5000000000000000 -0.0000000000000000  0.4075402120527526
  0.0000000000000000 -0.0000000000000000  0.9075402460527552
  0.5000000000000000  0.0000000000000000  0.0186585746778409
  0.0000000000000000  0.0000000000000000  0.5186585746778409
 -0.0000000000000000  0.5000000000000000  0.2313414253221591
  0.5000000000000000  0.5000000000000000  0.7313414083221612
 -0.0000000000000000  0.5000000000000000  0.0027584279373562
  0.5000000000000000  0.5000000000000000  0.5027584279373563
  0.5000000000000000 -0.0000000000000000  0.2472415720626438
  0.0000000000000000  0.0000000000000000  0.7472415550626459
  0.5000000000000000  0.5000000000000000  0.3424597709472424
 -0.0000000000000000  0.5000000000000000  0.8424597369472470
  0.5000000000000000  0.5000000000000000  0.1673724844715609
  0.0000000000000000  0.5000000000000000  0.6673725014715660
  0.0000000000000000  0.0000000000000000  0.0826275075284384
  0.5000000000000000  0.0000000000000000  0.5826274815284361
 
  0.00000000E+00  0.00000000E+00  0.00000000E+00
  0.00000000E+00  0.00000000E+00  0.00000000E+00
  0.00000000E+00  0.00000000E+00  0.00000000E+00
  0.00000000E+00  0.00000000E+00  0.00000000E+00
  0.00000000E+00  0.00000000E+00  0.00000000E+00
  0.00000000E+00  0.00000000E+00  0.00000000E+00
  0.00000000E+00  0.00000000E+00  0.00000000E+00
  0.00000000E+00  0.00000000E+00  0.00000000E+00
  0.00000000E+00  0.00000000E+00  0.00000000E+00
  0.00000000E+00  0.00000000E+00  0.00000000E+00
  0.00000000E+00  0.00000000E+00  0.00000000E+00
  0.00000000E+00  0.00000000E+00  0.00000000E+00
  0.00000000E+00  0.00000000E+00  0.00000000E+00
  0.00000000E+00  0.00000000E+00  0.00000000E+00
  0.00000000E+00  0.00000000E+00  0.00000000E+00
  0.00000000E+00  0.00000000E+00  0.00000000E+00
  0.00000000E+00  0.00000000E+00  0.00000000E+00
  0.00000000E+00  0.00000000E+00  0.00000000E+00
  0.00000000E+00  0.00000000E+00  0.00000000E+00
  0.00000000E+00  0.00000000E+00  0.00000000E+00
  0.00000000E+00  0.00000000E+00  0.00000000E+00
  0.00000000E+00  0.00000000E+00  0.00000000E+00
  0.00000000E+00  0.00000000E+00  0.00000000E+00
  0.00000000E+00  0.00000000E+00  0.00000000E+00
  0.00000000E+00  0.00000000E+00  0.00000000E+00
  0.00000000E+00  0.00000000E+00  0.00000000E+00
  0.00000000E+00  0.00000000E+00  0.00000000E+00
  0.00000000E+00  0.00000000E+00  0.00000000E+00
