# Supplementary material for: Sequential Pressure-Induced B1–B2 Transitions in the Anion-Ordered Oxyhydride Ba2YHO3
Source: Inorg Chem. 2022 Apr 22;61(18):7043–50. doi: 10.1021/acs.inorgchem.2c00465 (PMC9092455; doi:10.1021/acs.inorgchem.2c00465)
Supplement: Supplementary file 1 — ic2c00465_si_001.zip [file ic2c00465_si_001.zip › SI_CONTCARS/HB2OB1/40GPa_CONTCAR.vasp]

Sr2VO3H Low Pressure                    
   1.00000000000000     
     3.7838702553890755    0.0000000000000000    0.0000000000000000
     0.0000000000000000    4.1568628669009291    0.0000000000000000
     0.0000000000000000    0.0000000000000000   24.4296624301009011
   Ba   Y    O    H 
     8     4    12     4
Direct
  0.5000000000000000 -0.0000000000000000  0.1696988794469039
 -0.0000000000000000  0.0000000000000000  0.6696989654469039
  0.5000000000000000  0.0000000000000000  0.3194524529477349
  0.0000000000000000  0.0000000000000000  0.8194524189477322
  0.0000000000000000  0.5000000000000000  0.4305475300522672
  0.5000000000000000  0.5000000000000000  0.9305475640522628
  0.5000000000000000  0.5000000000000000  0.0803011125530953
  0.0000000000000000  0.5000000000000000  0.5803011205530961
  0.0000000000000000 -0.0000000000000000  0.0005967468237624
  0.5000000000000000 -0.0000000000000000  0.5005967468237625
 -0.0000000000000000  0.5000000000000000  0.2494032531762376
  0.5000000000000000  0.5000000000000000  0.7494032361762395
  0.5000000000000000  0.0000000000000000  0.4151523102353459
  0.0000000000000000  0.0000000000000000  0.9151523442353485
  0.5000000000000000  0.0000000000000000  0.0281830782882896
  0.0000000000000000 -0.0000000000000000  0.5281830782882896
  0.5000000000000000  0.5000000000000000  0.2218169217117103
 -0.0000000000000000  0.5000000000000000  0.7218169047117126
 -0.0000000000000000  0.5000000000000000  0.0090101586355841
  0.5000000000000000  0.5000000000000000  0.5090101586355840
  0.0000000000000000  0.0000000000000000  0.2409898413644160
  0.5000000000000000  0.0000000000000000  0.7409898243644182
 -0.0000000000000000  0.5000000000000000  0.3348476727646492
  0.5000000000000000  0.5000000000000000  0.8348476387646536
 -0.0000000000000000  0.5000000000000000  0.1531461766669765
  0.5000000000000000  0.5000000000000000  0.6531461936669817
  0.0000000000000000 -0.0000000000000000  0.0968538153330227
  0.5000000000000000 -0.0000000000000000  0.5968537893330205
 
  0.00000000E+00  0.00000000E+00  0.00000000E+00
  0.00000000E+00  0.00000000E+00  0.00000000E+00
  0.00000000E+00  0.00000000E+00  0.00000000E+00
  0.00000000E+00  0.00000000E+00  0.00000000E+00
  0.00000000E+00  0.00000000E+00  0.00000000E+00
  0.00000000E+00  0.00000000E+00  0.00000000E+00
  0.00000000E+00  0.00000000E+00  0.00000000E+00
  0.00000000E+00  0.00000000E+00  0.00000000E+00
  0.00000000E+00  0.00000000E+00  0.00000000E+00
  0.00000000E+00  0.00000000E+00  0.00000000E+00
  0.00000000E+00  0.00000000E+00  0.00000000E+00
  0.00000000E+00  0.00000000E+00  0.00000000E+00
  0.00000000E+00  0.00000000E+00  0.00000000E+00
  0.00000000E+00  0.00000000E+00  0.00000000E+00
  0.00000000E+00  0.00000000E+00  0.00000000E+00
  0.00000000E+00  0.00000000E+00  0.00000000E+00
  0.00000000E+00  0.00000000E+00  0.00000000E+00
  0.00000000E+00  0.00000000E+00  0.00000000E+00
  0.00000000E+00  0.00000000E+00  0.00000000E+00
  0.00000000E+00  0.00000000E+00  0.00000000E+00
  0.00000000E+00  0.00000000E+00  0.00000000E+00
  0.00000000E+00  0.00000000E+00  0.00000000E+00
  0.00000000E+00  0.00000000E+00  0.00000000E+00
  0.00000000E+00  0.00000000E+00  0.00000000E+00
  0.00000000E+00  0.00000000E+00  0.00000000E+00
  0.00000000E+00  0.00000000E+00  0.00000000E+00
  0.00000000E+00  0.00000000E+00  0.00000000E+00
  0.00000000E+00  0.00000000E+00  0.00000000E+00
