# Supplementary material for: Sequential Pressure-Induced B1–B2 Transitions in the Anion-Ordered Oxyhydride Ba2YHO3
Source: Inorg Chem. 2022 Apr 22;61(18):7043–50. doi: 10.1021/acs.inorgchem.2c00465 (PMC9092455; doi:10.1021/acs.inorgchem.2c00465)
Supplement: Supplementary file 1 — ic2c00465_si_001.zip [file ic2c00465_si_001.zip › SI_CONTCARS/HB2OB1/10GPa_CONTCAR.vasp]

Sr2VO3H Low Pressure                    
   1.00000000000000     
     4.1122267216209654    0.0000000000000000    0.0000000000000000
     0.0000000000000000    4.3546165632395919    0.0000000000000000
     0.0000000000000000    0.0000000000000000   25.9968151298244194
   Ba   Y    O    H 
     8     4    12     4
Direct
  0.5000000000000000 -0.0000000000000000  0.1756473044152426
  0.0000000000000000 -0.0000000000000000  0.6756473904152426
  0.5000000000000000 -0.0000000000000000  0.3217498384575456
  0.0000000000000000  0.0000000000000000  0.8217498044575428
 -0.0000000000000000  0.5000000000000000  0.4282501445424565
  0.5000000000000000  0.5000000000000000  0.9282501785424523
  0.5000000000000000  0.5000000000000000  0.0743526875847567
  0.0000000000000000  0.5000000000000000  0.5743526955847574
  0.0000000000000000 -0.0000000000000000 -0.0001327823214213
  0.5000000000000000 -0.0000000000000000  0.4998672176785786
 -0.0000000000000000  0.5000000000000000  0.2501327823214213
  0.5000000000000000  0.5000000000000000  0.7501327653214235
  0.5000000000000000  0.0000000000000000  0.4167987566397545
 -0.0000000000000000  0.0000000000000000  0.9167987906397572
  0.5000000000000000 -0.0000000000000000  0.0194478587048492
  0.0000000000000000 -0.0000000000000000  0.5194478587048491
  0.5000000000000000  0.5000000000000000  0.2305521412951508
 -0.0000000000000000  0.5000000000000000  0.7305521242951530
 -0.0000000000000000  0.5000000000000000  0.0074567129070517
  0.5000000000000000  0.5000000000000000  0.5074567129070520
  0.0000000000000000  0.0000000000000000  0.2425432870929483
  0.5000000000000000  0.0000000000000000  0.7425432700929502
  0.0000000000000000  0.5000000000000000  0.3332012263602406
  0.5000000000000000  0.5000000000000000  0.8332011923602449
  0.0000000000000000  0.5000000000000000  0.1547000716837711
  0.5000000000000000  0.5000000000000000  0.6547000886837760
  0.0000000000000000  0.0000000000000000  0.0952999203162282
  0.5000000000000000  0.0000000000000000  0.5952998943162261
 
  0.00000000E+00  0.00000000E+00  0.00000000E+00
  0.00000000E+00  0.00000000E+00  0.00000000E+00
  0.00000000E+00  0.00000000E+00  0.00000000E+00
  0.00000000E+00  0.00000000E+00  0.00000000E+00
  0.00000000E+00  0.00000000E+00  0.00000000E+00
  0.00000000E+00  0.00000000E+00  0.00000000E+00
  0.00000000E+00  0.00000000E+00  0.00000000E+00
  0.00000000E+00  0.00000000E+00  0.00000000E+00
  0.00000000E+00  0.00000000E+00  0.00000000E+00
  0.00000000E+00  0.00000000E+00  0.00000000E+00
  0.00000000E+00  0.00000000E+00  0.00000000E+00
  0.00000000E+00  0.00000000E+00  0.00000000E+00
  0.00000000E+00  0.00000000E+00  0.00000000E+00
  0.00000000E+00  0.00000000E+00  0.00000000E+00
  0.00000000E+00  0.00000000E+00  0.00000000E+00
  0.00000000E+00  0.00000000E+00  0.00000000E+00
  0.00000000E+00  0.00000000E+00  0.00000000E+00
  0.00000000E+00  0.00000000E+00  0.00000000E+00
  0.00000000E+00  0.00000000E+00  0.00000000E+00
  0.00000000E+00  0.00000000E+00  0.00000000E+00
  0.00000000E+00  0.00000000E+00  0.00000000E+00
  0.00000000E+00  0.00000000E+00  0.00000000E+00
  0.00000000E+00  0.00000000E+00  0.00000000E+00
  0.00000000E+00  0.00000000E+00  0.00000000E+00
  0.00000000E+00  0.00000000E+00  0.00000000E+00
  0.00000000E+00  0.00000000E+00  0.00000000E+00
  0.00000000E+00  0.00000000E+00  0.00000000E+00
  0.00000000E+00  0.00000000E+00  0.00000000E+00
