# Supplementary material for: Sequential Pressure-Induced B1–B2 Transitions in the Anion-Ordered Oxyhydride Ba2YHO3
Source: Inorg Chem. 2022 Apr 22;61(18):7043–50. doi: 10.1021/acs.inorgchem.2c00465 (PMC9092455; doi:10.1021/acs.inorgchem.2c00465)
Supplement: Supplementary file 1 — ic2c00465_si_001.zip [file ic2c00465_si_001.zip › SI_CONTCARS/HB2OB1/0GPa_CONTCAR.vasp]

Sr2VO3H Low Pressure                    
   1.00000000000000     
     4.3183054611520264    0.0000000000000000    0.0000000000000000
     0.0000000000000000    4.4350311363828432    0.0000000000000000
     0.0000000000000000    0.0000000000000000   28.2437978765084559
   Ba   Y    O    H 
     8     4    12     4
Direct
  0.5000000000000000 -0.0000000000000000  0.1873911490543738
  0.0000000000000000 -0.0000000000000000  0.6873912350543737
  0.5000000000000000 -0.0000000000000000  0.3250785247030303
  0.0000000000000000 -0.0000000000000000  0.8250784907030277
  0.0000000000000000  0.5000000000000000  0.4249214582969718
  0.5000000000000000  0.5000000000000000  0.9249214922969673
  0.5000000000000000  0.5000000000000000  0.0626088429456255
  0.0000000000000000  0.5000000000000000  0.5626088509456263
 -0.0000000000000000  0.0000000000000000 -0.0066277296375445
  0.5000000000000000 -0.0000000000000000  0.4933722703624555
  0.0000000000000000  0.5000000000000000  0.2566277296375445
  0.5000000000000000  0.5000000000000000  0.7566277126375467
  0.5000000000000000  0.0000000000000000  0.4156127134570479
  0.0000000000000000  0.0000000000000000  0.9156127474570505
  0.5000000000000000 -0.0000000000000000  0.0070543089280906
 -0.0000000000000000  0.0000000000000000  0.5070543089280904
  0.5000000000000000  0.5000000000000000  0.2429456910719094
  0.0000000000000000  0.5000000000000000  0.7429456740719117
 -0.0000000000000000  0.5000000000000000  0.0032102945997405
  0.5000000000000000  0.5000000000000000  0.5032102945997403
  0.0000000000000000 -0.0000000000000000  0.2467897054002595
  0.5000000000000000 -0.0000000000000000  0.7467896884002618
 -0.0000000000000000  0.5000000000000000  0.3343872695429472
  0.5000000000000000  0.5000000000000000  0.8343872355429517
  0.0000000000000000  0.5000000000000000  0.1653907882248054
  0.5000000000000000  0.5000000000000000  0.6653908052248102
  0.0000000000000000  0.0000000000000000  0.0846092037751940
  0.5000000000000000 -0.0000000000000000  0.5846091777751919
 
  0.00000000E+00  0.00000000E+00  0.00000000E+00
  0.00000000E+00  0.00000000E+00  0.00000000E+00
  0.00000000E+00  0.00000000E+00  0.00000000E+00
  0.00000000E+00  0.00000000E+00  0.00000000E+00
  0.00000000E+00  0.00000000E+00  0.00000000E+00
  0.00000000E+00  0.00000000E+00  0.00000000E+00
  0.00000000E+00  0.00000000E+00  0.00000000E+00
  0.00000000E+00  0.00000000E+00  0.00000000E+00
  0.00000000E+00  0.00000000E+00  0.00000000E+00
  0.00000000E+00  0.00000000E+00  0.00000000E+00
  0.00000000E+00  0.00000000E+00  0.00000000E+00
  0.00000000E+00  0.00000000E+00  0.00000000E+00
  0.00000000E+00  0.00000000E+00  0.00000000E+00
  0.00000000E+00  0.00000000E+00  0.00000000E+00
  0.00000000E+00  0.00000000E+00  0.00000000E+00
  0.00000000E+00  0.00000000E+00  0.00000000E+00
  0.00000000E+00  0.00000000E+00  0.00000000E+00
  0.00000000E+00  0.00000000E+00  0.00000000E+00
  0.00000000E+00  0.00000000E+00  0.00000000E+00
  0.00000000E+00  0.00000000E+00  0.00000000E+00
  0.00000000E+00  0.00000000E+00  0.00000000E+00
  0.00000000E+00  0.00000000E+00  0.00000000E+00
  0.00000000E+00  0.00000000E+00  0.00000000E+00
  0.00000000E+00  0.00000000E+00  0.00000000E+00
  0.00000000E+00  0.00000000E+00  0.00000000E+00
  0.00000000E+00  0.00000000E+00  0.00000000E+00
  0.00000000E+00  0.00000000E+00  0.00000000E+00
  0.00000000E+00  0.00000000E+00  0.00000000E+00
