# Supplementary material for: Sequential Pressure-Induced B1–B2 Transitions in the Anion-Ordered Oxyhydride Ba2YHO3
Source: Inorg Chem. 2022 Apr 22;61(18):7043–50. doi: 10.1021/acs.inorgchem.2c00465 (PMC9092455; doi:10.1021/acs.inorgchem.2c00465)
Supplement: Supplementary file 1 — ic2c00465_si_001.zip [file ic2c00465_si_001.zip › SI_CONTCARS/HB2OB1/20GPa_CONTCAR.vasp]

Sr2VO3H Low Pressure                    
   1.00000000000000     
     4.0003925703943768    0.0000000000000000    0.0000000000000000
     0.0000000000000000    4.2618435978914615    0.0000000000000000
     0.0000000000000000    0.0000000000000000   25.1897586596721368
   Ba   Y    O    H 
     8     4    12     4
Direct
  0.5000000000000000  0.0000000000000000  0.1728625200764764
 -0.0000000000000000 -0.0000000000000000  0.6728626060764765
  0.5000000000000000 -0.0000000000000000  0.3204497899772163
  0.0000000000000000 -0.0000000000000000  0.8204497559772135
 -0.0000000000000000  0.5000000000000000  0.4295501930227858
  0.5000000000000000  0.5000000000000000  0.9295502270227816
  0.5000000000000000  0.5000000000000000  0.0771374719235230
  0.0000000000000000  0.5000000000000000  0.5771374799235235
 -0.0000000000000000  0.0000000000000000  0.0007381373280521
  0.5000000000000000  0.0000000000000000  0.5007381373280523
  0.0000000000000000  0.5000000000000000  0.2492618626719479
  0.5000000000000000  0.5000000000000000  0.7492618456719498
  0.5000000000000000 -0.0000000000000000  0.4162589526861444
 -0.0000000000000000 -0.0000000000000000  0.9162589866861468
  0.5000000000000000  0.0000000000000000  0.0224801385448335
  0.0000000000000000  0.0000000000000000  0.5224801385448337
  0.5000000000000000  0.5000000000000000  0.2275198614551665
  0.0000000000000000  0.5000000000000000  0.7275198444551685
 -0.0000000000000000  0.5000000000000000  0.0087019238444081
  0.5000000000000000  0.5000000000000000  0.5087019238444083
  0.0000000000000000 -0.0000000000000000  0.2412980761555919
  0.5000000000000000  0.0000000000000000  0.7412980591555939
 -0.0000000000000000  0.5000000000000000  0.3337410303138507
  0.5000000000000000  0.5000000000000000  0.8337409963138553
  0.0000000000000000  0.5000000000000000  0.1535659974580113
  0.5000000000000000  0.5000000000000000  0.6535660144580162
  0.0000000000000000  0.0000000000000000  0.0964339945419880
  0.5000000000000000 -0.0000000000000000  0.5964339685419859
 
  0.00000000E+00  0.00000000E+00  0.00000000E+00
  0.00000000E+00  0.00000000E+00  0.00000000E+00
  0.00000000E+00  0.00000000E+00  0.00000000E+00
  0.00000000E+00  0.00000000E+00  0.00000000E+00
  0.00000000E+00  0.00000000E+00  0.00000000E+00
  0.00000000E+00  0.00000000E+00  0.00000000E+00
  0.00000000E+00  0.00000000E+00  0.00000000E+00
  0.00000000E+00  0.00000000E+00  0.00000000E+00
  0.00000000E+00  0.00000000E+00  0.00000000E+00
  0.00000000E+00  0.00000000E+00  0.00000000E+00
  0.00000000E+00  0.00000000E+00  0.00000000E+00
  0.00000000E+00  0.00000000E+00  0.00000000E+00
  0.00000000E+00  0.00000000E+00  0.00000000E+00
  0.00000000E+00  0.00000000E+00  0.00000000E+00
  0.00000000E+00  0.00000000E+00  0.00000000E+00
  0.00000000E+00  0.00000000E+00  0.00000000E+00
  0.00000000E+00  0.00000000E+00  0.00000000E+00
  0.00000000E+00  0.00000000E+00  0.00000000E+00
  0.00000000E+00  0.00000000E+00  0.00000000E+00
  0.00000000E+00  0.00000000E+00  0.00000000E+00
  0.00000000E+00  0.00000000E+00  0.00000000E+00
  0.00000000E+00  0.00000000E+00  0.00000000E+00
  0.00000000E+00  0.00000000E+00  0.00000000E+00
  0.00000000E+00  0.00000000E+00  0.00000000E+00
  0.00000000E+00  0.00000000E+00  0.00000000E+00
  0.00000000E+00  0.00000000E+00  0.00000000E+00
  0.00000000E+00  0.00000000E+00  0.00000000E+00
  0.00000000E+00  0.00000000E+00  0.00000000E+00
