# Supplementary material for: Sequential Pressure-Induced B1–B2 Transitions in the Anion-Ordered Oxyhydride Ba2YHO3
Source: Inorg Chem. 2022 Apr 22;61(18):7043–50. doi: 10.1021/acs.inorgchem.2c00465 (PMC9092455; doi:10.1021/acs.inorgchem.2c00465)
Supplement: Supplementary file 1 — ic2c00465_si_001.zip [file ic2c00465_si_001.zip › SI_CONTCARS/HB2OB1/30GPa_CONTCAR.vasp]

Sr2VO3H Low Pressure                    
   1.00000000000000     
     3.8905539987405628    0.0000000000000000    0.0000000000000000
     0.0000000000000000    4.2054483497917534    0.0000000000000000
     0.0000000000000000    0.0000000000000000   24.6891378242082489
   Ba   Y    O    H 
     8     4    12     4
Direct
  0.5000000000000000 -0.0000000000000000  0.1708581770823140
  0.0000000000000000  0.0000000000000000  0.6708582630823140
  0.5000000000000000 -0.0000000000000000  0.3197758845163773
 -0.0000000000000000 -0.0000000000000000  0.8197758505163742
  0.0000000000000000  0.5000000000000000  0.4302240984836249
  0.5000000000000000  0.5000000000000000  0.9302241324836208
  0.5000000000000000  0.5000000000000000  0.0791418149176854
  0.0000000000000000  0.5000000000000000  0.5791418229176860
 -0.0000000000000000 -0.0000000000000000  0.0011228364968422
  0.5000000000000000 -0.0000000000000000  0.5011228364968422
  0.0000000000000000  0.5000000000000000  0.2488771635031578
  0.5000000000000000  0.5000000000000000  0.7488771465031600
  0.5000000000000000 -0.0000000000000000  0.4157903525523234
  0.0000000000000000 -0.0000000000000000  0.9157903865523260
  0.5000000000000000  0.0000000000000000  0.0257866666347464
 -0.0000000000000000  0.0000000000000000  0.5257866666347465
  0.5000000000000000  0.5000000000000000  0.2242133333652536
  0.0000000000000000  0.5000000000000000  0.7242133163652557
  0.0000000000000000  0.5000000000000000  0.0091435140322301
  0.5000000000000000  0.5000000000000000  0.5091435140322301
 -0.0000000000000000  0.0000000000000000  0.2408564859677699
  0.5000000000000000  0.0000000000000000  0.7408564689677720
 -0.0000000000000000  0.5000000000000000  0.3342096304476716
  0.5000000000000000  0.5000000000000000  0.8342095964476761
  0.0000000000000000  0.5000000000000000  0.1530495364441061
  0.5000000000000000  0.5000000000000000  0.6530495534441109
  0.0000000000000000  0.0000000000000000  0.0969504555558933
  0.5000000000000000  0.0000000000000000  0.5969504295558913
 
  0.00000000E+00  0.00000000E+00  0.00000000E+00
  0.00000000E+00  0.00000000E+00  0.00000000E+00
  0.00000000E+00  0.00000000E+00  0.00000000E+00
  0.00000000E+00  0.00000000E+00  0.00000000E+00
  0.00000000E+00  0.00000000E+00  0.00000000E+00
  0.00000000E+00  0.00000000E+00  0.00000000E+00
  0.00000000E+00  0.00000000E+00  0.00000000E+00
  0.00000000E+00  0.00000000E+00  0.00000000E+00
  0.00000000E+00  0.00000000E+00  0.00000000E+00
  0.00000000E+00  0.00000000E+00  0.00000000E+00
  0.00000000E+00  0.00000000E+00  0.00000000E+00
  0.00000000E+00  0.00000000E+00  0.00000000E+00
  0.00000000E+00  0.00000000E+00  0.00000000E+00
  0.00000000E+00  0.00000000E+00  0.00000000E+00
  0.00000000E+00  0.00000000E+00  0.00000000E+00
  0.00000000E+00  0.00000000E+00  0.00000000E+00
  0.00000000E+00  0.00000000E+00  0.00000000E+00
  0.00000000E+00  0.00000000E+00  0.00000000E+00
  0.00000000E+00  0.00000000E+00  0.00000000E+00
  0.00000000E+00  0.00000000E+00  0.00000000E+00
  0.00000000E+00  0.00000000E+00  0.00000000E+00
  0.00000000E+00  0.00000000E+00  0.00000000E+00
  0.00000000E+00  0.00000000E+00  0.00000000E+00
  0.00000000E+00  0.00000000E+00  0.00000000E+00
  0.00000000E+00  0.00000000E+00  0.00000000E+00
  0.00000000E+00  0.00000000E+00  0.00000000E+00
  0.00000000E+00  0.00000000E+00  0.00000000E+00
  0.00000000E+00  0.00000000E+00  0.00000000E+00
