# Supplementary material for: Sequential Pressure-Induced B1–B2 Transitions in the Anion-Ordered Oxyhydride Ba2YHO3
Source: Inorg Chem. 2022 Apr 22;61(18):7043–50. doi: 10.1021/acs.inorgchem.2c00465 (PMC9092455; doi:10.1021/acs.inorgchem.2c00465)
Supplement: Supplementary file 1 — ic2c00465_si_001.zip [file ic2c00465_si_001.zip › SI_CONTCARS/HB1OB1/40GPa_CONTCAR.vasp]

Sr2VO3H Low Pressure                    
   1.00000000000000     
     3.9267501779264058   -0.0000000000000000    0.0000000000000000
    -0.0000000000000000    3.9267501779264058   -0.0000000000000000
     0.0000000000000000    0.0000000000000000   25.1578093198461765
   Ba   Y    O    H 
     8     4    12     4
Direct
  0.0000000000000000  0.0000000000000000  0.1730174308941849
  0.0000000000000000  0.0000000000000000  0.6730175168941850
  0.0000000000000000  0.0000000000000000  0.3194380211876309
  0.0000000000000000  0.0000000000000000  0.8194379871876281
  0.5000000000000000  0.5000000000000000  0.4305619618123713
  0.5000000000000000  0.5000000000000000  0.9305619958123670
  0.5000000000000000  0.5000000000000000  0.0769825611058145
  0.5000000000000000  0.5000000000000000  0.5769825691058150
  0.0000000000000000  0.0000000000000000  0.9956802412259170
  0.0000000000000000  0.0000000000000000  0.4956802412259173
  0.5000000000000000  0.5000000000000000  0.2543197587740827
  0.5000000000000000  0.5000000000000000  0.7543197417740851
  0.0000000000000000  0.0000000000000000  0.4122296324682268
  0.0000000000000000  0.0000000000000000  0.9122296664682297
  0.5000000000000000 -0.0000000000000000  0.0162215608407657
  0.5000000000000000 -0.0000000000000000  0.5162215608407655
  0.0000000000000000  0.5000000000000000  0.2337784391592343
  0.0000000000000000  0.5000000000000000  0.7337784221592366
 -0.0000000000000000  0.5000000000000000  0.0162215608407657
 -0.0000000000000000  0.5000000000000000  0.5162215608407655
  0.5000000000000000  0.0000000000000000  0.2337784391592343
  0.5000000000000000  0.0000000000000000  0.7337784221592366
  0.5000000000000000  0.5000000000000000  0.3377703505317682
  0.5000000000000000  0.5000000000000000  0.8377703165317725
  0.5000000000000000  0.5000000000000000  0.1683041630480927
  0.5000000000000000  0.5000000000000000  0.6683041800480977
  0.0000000000000000  0.0000000000000000  0.0816958289519065
  0.0000000000000000  0.0000000000000000  0.5816958029519045
 
  0.00000000E+00  0.00000000E+00  0.00000000E+00
  0.00000000E+00  0.00000000E+00  0.00000000E+00
  0.00000000E+00  0.00000000E+00  0.00000000E+00
  0.00000000E+00  0.00000000E+00  0.00000000E+00
  0.00000000E+00  0.00000000E+00  0.00000000E+00
  0.00000000E+00  0.00000000E+00  0.00000000E+00
  0.00000000E+00  0.00000000E+00  0.00000000E+00
  0.00000000E+00  0.00000000E+00  0.00000000E+00
  0.00000000E+00  0.00000000E+00  0.00000000E+00
  0.00000000E+00  0.00000000E+00  0.00000000E+00
  0.00000000E+00  0.00000000E+00  0.00000000E+00
  0.00000000E+00  0.00000000E+00  0.00000000E+00
  0.00000000E+00  0.00000000E+00  0.00000000E+00
  0.00000000E+00  0.00000000E+00  0.00000000E+00
  0.00000000E+00  0.00000000E+00  0.00000000E+00
  0.00000000E+00  0.00000000E+00  0.00000000E+00
  0.00000000E+00  0.00000000E+00  0.00000000E+00
  0.00000000E+00  0.00000000E+00  0.00000000E+00
  0.00000000E+00  0.00000000E+00  0.00000000E+00
  0.00000000E+00  0.00000000E+00  0.00000000E+00
  0.00000000E+00  0.00000000E+00  0.00000000E+00
  0.00000000E+00  0.00000000E+00  0.00000000E+00
  0.00000000E+00  0.00000000E+00  0.00000000E+00
  0.00000000E+00  0.00000000E+00  0.00000000E+00
  0.00000000E+00  0.00000000E+00  0.00000000E+00
  0.00000000E+00  0.00000000E+00  0.00000000E+00
  0.00000000E+00  0.00000000E+00  0.00000000E+00
  0.00000000E+00  0.00000000E+00  0.00000000E+00
