# Supplementary material for: Sequential Pressure-Induced B1–B2 Transitions in the Anion-Ordered Oxyhydride Ba2YHO3
Source: Inorg Chem. 2022 Apr 22;61(18):7043–50. doi: 10.1021/acs.inorgchem.2c00465 (PMC9092455; doi:10.1021/acs.inorgchem.2c00465)
Supplement: Supplementary file 1 — ic2c00465_si_001.zip [file ic2c00465_si_001.zip › SI_CONTCARS/HB1OB1/10GPa_CONTCAR.vasp]

Sr2VO3H Low Pressure                    
   1.00000000000000     
     4.2411421150427016    0.0000000000000000    0.0000000000000000
     0.0000000000000000    4.2411421150427016    0.0000000000000000
     0.0000000000000000   -0.0000000000000000   26.6700424183750222
   Ba   Y    O    H 
     8     4    12     4
Direct
  0.0000000000000000  0.0000000000000000  0.1815446471899944
  0.0000000000000000  0.0000000000000000  0.6815447331899943
  0.0000000000000000  0.0000000000000000  0.3226371884890788
  0.0000000000000000  0.0000000000000000  0.8226371544890759
  0.5000000000000000  0.5000000000000000  0.4273627945109233
  0.5000000000000000  0.5000000000000000  0.9273628285109191
  0.5000000000000000  0.5000000000000000  0.0684553448100050
  0.5000000000000000  0.5000000000000000  0.5684553528100057
  0.0000000000000000  0.0000000000000000  0.9959523597599919
  0.0000000000000000  0.0000000000000000  0.4959523597599917
  0.5000000000000000  0.5000000000000000  0.2540476402400083
  0.5000000000000000  0.5000000000000000  0.7540476232400103
  0.0000000000000000  0.0000000000000000  0.4151851014514956
  0.0000000000000000  0.0000000000000000  0.9151851354514985
  0.5000000000000000 -0.0000000000000000  0.0094210780639467
  0.5000000000000000 -0.0000000000000000  0.5094210780639467
  0.0000000000000000  0.5000000000000000  0.2405789219360533
  0.0000000000000000  0.5000000000000000  0.7405789049360555
 -0.0000000000000000  0.5000000000000000  0.0094210780639467
 -0.0000000000000000  0.5000000000000000  0.5094210780639467
  0.5000000000000000  0.0000000000000000  0.2405789219360533
  0.5000000000000000  0.0000000000000000  0.7405789049360555
  0.5000000000000000  0.5000000000000000  0.3348148815484995
  0.5000000000000000  0.5000000000000000  0.8348148475485037
  0.5000000000000000  0.5000000000000000  0.1639245787491387
  0.5000000000000000  0.5000000000000000  0.6639245957491438
  0.0000000000000000  0.0000000000000000  0.0860754132508606
  0.0000000000000000  0.0000000000000000  0.5860753872508584
 
  0.00000000E+00  0.00000000E+00  0.00000000E+00
  0.00000000E+00  0.00000000E+00  0.00000000E+00
  0.00000000E+00  0.00000000E+00  0.00000000E+00
  0.00000000E+00  0.00000000E+00  0.00000000E+00
  0.00000000E+00  0.00000000E+00  0.00000000E+00
  0.00000000E+00  0.00000000E+00  0.00000000E+00
  0.00000000E+00  0.00000000E+00  0.00000000E+00
  0.00000000E+00  0.00000000E+00  0.00000000E+00
  0.00000000E+00  0.00000000E+00  0.00000000E+00
  0.00000000E+00  0.00000000E+00  0.00000000E+00
  0.00000000E+00  0.00000000E+00  0.00000000E+00
  0.00000000E+00  0.00000000E+00  0.00000000E+00
  0.00000000E+00  0.00000000E+00  0.00000000E+00
  0.00000000E+00  0.00000000E+00  0.00000000E+00
  0.00000000E+00  0.00000000E+00  0.00000000E+00
  0.00000000E+00  0.00000000E+00  0.00000000E+00
  0.00000000E+00  0.00000000E+00  0.00000000E+00
  0.00000000E+00  0.00000000E+00  0.00000000E+00
  0.00000000E+00  0.00000000E+00  0.00000000E+00
  0.00000000E+00  0.00000000E+00  0.00000000E+00
  0.00000000E+00  0.00000000E+00  0.00000000E+00
  0.00000000E+00  0.00000000E+00  0.00000000E+00
  0.00000000E+00  0.00000000E+00  0.00000000E+00
  0.00000000E+00  0.00000000E+00  0.00000000E+00
  0.00000000E+00  0.00000000E+00  0.00000000E+00
  0.00000000E+00  0.00000000E+00  0.00000000E+00
  0.00000000E+00  0.00000000E+00  0.00000000E+00
  0.00000000E+00  0.00000000E+00  0.00000000E+00
