# Supplementary material for: Sequential Pressure-Induced B1–B2 Transitions in the Anion-Ordered Oxyhydride Ba2YHO3
Source: Inorg Chem. 2022 Apr 22;61(18):7043–50. doi: 10.1021/acs.inorgchem.2c00465 (PMC9092455; doi:10.1021/acs.inorgchem.2c00465)
Supplement: Supplementary file 1 — ic2c00465_si_001.zip [file ic2c00465_si_001.zip › SI_CONTCARS/HB1OB1/0GPa_CONTCAR.vasp]

Sr2VO3H Low Pressure                    
   1.00000000000000     
     4.3985958802761118   -0.0000000000000000    0.0000000000000000
     0.0000000000000000    4.3985958802761118   -0.0000000000000000
     0.0000000000000000   -0.0000000000000000   27.9836809090737972
   Ba   Y    O    H 
     8     4    12     4
Direct
 -0.0000000000000000  0.0000000000000000  0.1866556649809909
 -0.0000000000000000 -0.0000000000000000  0.6866557509809906
 -0.0000000000000000  0.0000000000000000  0.3245366073797610
 -0.0000000000000000 -0.0000000000000000  0.8245365733797583
  0.5000000000000000  0.5000000000000000  0.4254633756202411
  0.5000000000000000  0.5000000000000000  0.9254634096202368
  0.5000000000000000  0.5000000000000000  0.0633443270190085
  0.5000000000000000  0.5000000000000000  0.5633443350190094
  0.0000000000000000 -0.0000000000000000 -0.0064297779430689
  0.0000000000000000 -0.0000000000000000  0.4935702220569312
  0.5000000000000000  0.5000000000000000  0.2564297779430688
  0.5000000000000000  0.5000000000000000  0.7564297609430709
  0.0000000000000000 -0.0000000000000000  0.4157142468107732
  0.0000000000000000  0.0000000000000000  0.9157142808107760
  0.5000000000000000 -0.0000000000000000  0.0053163962552316
  0.5000000000000000  0.0000000000000000  0.5053163962552314
  0.0000000000000000  0.5000000000000000  0.2446836037447684
  0.0000000000000000  0.5000000000000000  0.7446835867447708
 -0.0000000000000000  0.5000000000000000  0.0053163962552316
 -0.0000000000000000  0.5000000000000000  0.5053163962552314
  0.5000000000000000  0.0000000000000000  0.2446836037447684
  0.5000000000000000  0.0000000000000000  0.7446835867447708
  0.5000000000000000  0.5000000000000000  0.3342857361892217
  0.5000000000000000  0.5000000000000000  0.8342857021892262
  0.5000000000000000  0.5000000000000000  0.1634645239833502
  0.5000000000000000  0.5000000000000000  0.6634645409833551
 -0.0000000000000000  0.0000000000000000  0.0865354680166492
 -0.0000000000000000  0.0000000000000000  0.5865354420166471
 
  0.00000000E+00  0.00000000E+00  0.00000000E+00
  0.00000000E+00  0.00000000E+00  0.00000000E+00
  0.00000000E+00  0.00000000E+00  0.00000000E+00
  0.00000000E+00  0.00000000E+00  0.00000000E+00
  0.00000000E+00  0.00000000E+00  0.00000000E+00
  0.00000000E+00  0.00000000E+00  0.00000000E+00
  0.00000000E+00  0.00000000E+00  0.00000000E+00
  0.00000000E+00  0.00000000E+00  0.00000000E+00
  0.00000000E+00  0.00000000E+00  0.00000000E+00
  0.00000000E+00  0.00000000E+00  0.00000000E+00
  0.00000000E+00  0.00000000E+00  0.00000000E+00
  0.00000000E+00  0.00000000E+00  0.00000000E+00
  0.00000000E+00  0.00000000E+00  0.00000000E+00
  0.00000000E+00  0.00000000E+00  0.00000000E+00
  0.00000000E+00  0.00000000E+00  0.00000000E+00
  0.00000000E+00  0.00000000E+00  0.00000000E+00
  0.00000000E+00  0.00000000E+00  0.00000000E+00
  0.00000000E+00  0.00000000E+00  0.00000000E+00
  0.00000000E+00  0.00000000E+00  0.00000000E+00
  0.00000000E+00  0.00000000E+00  0.00000000E+00
  0.00000000E+00  0.00000000E+00  0.00000000E+00
  0.00000000E+00  0.00000000E+00  0.00000000E+00
  0.00000000E+00  0.00000000E+00  0.00000000E+00
  0.00000000E+00  0.00000000E+00  0.00000000E+00
  0.00000000E+00  0.00000000E+00  0.00000000E+00
  0.00000000E+00  0.00000000E+00  0.00000000E+00
  0.00000000E+00  0.00000000E+00  0.00000000E+00
  0.00000000E+00  0.00000000E+00  0.00000000E+00
