# Supplementary material for: Sequential Pressure-Induced B1–B2 Transitions in the Anion-Ordered Oxyhydride Ba2YHO3
Source: Inorg Chem. 2022 Apr 22;61(18):7043–50. doi: 10.1021/acs.inorgchem.2c00465 (PMC9092455; doi:10.1021/acs.inorgchem.2c00465)
Supplement: Supplementary file 1 — ic2c00465_si_001.zip [file ic2c00465_si_001.zip › SI_CONTCARS/HB1OB1/20GPa_CONTCAR.vasp]

Sr2VO3H Low Pressure                    
   1.00000000000000     
     4.1188561283250644   -0.0000000000000000   -0.0000000000000000
    -0.0000000000000000    4.1188561283250644   -0.0000000000000000
    -0.0000000000000000    0.0000000000000000   25.9796881529277606
   Ba   Y    O    H 
     8     4    12     4
Direct
 -0.0000000000000000  0.0000000000000000  0.1782804935038503
 -0.0000000000000000  0.0000000000000000  0.6782805795038505
  0.0000000000000000 -0.0000000000000000  0.3213926665493338
  0.0000000000000000 -0.0000000000000000  0.8213926325493308
  0.5000000000000000  0.5000000000000000  0.4286073164506683
  0.5000000000000000  0.5000000000000000  0.9286073504506642
  0.5000000000000000  0.5000000000000000  0.0717194984961491
  0.5000000000000000  0.5000000000000000  0.5717195064961496
  0.0000000000000000 -0.0000000000000000  0.9961180270259954
  0.0000000000000000 -0.0000000000000000  0.4961180270259955
  0.5000000000000000  0.5000000000000000  0.2538819729740045
  0.5000000000000000  0.5000000000000000  0.7538819559740068
  0.0000000000000000 -0.0000000000000000  0.4141526166906719
  0.0000000000000000 -0.0000000000000000  0.9141526506906748
  0.5000000000000000 -0.0000000000000000  0.0118651447126533
  0.5000000000000000 -0.0000000000000000  0.5118651447126533
 -0.0000000000000000  0.5000000000000000  0.2381348552873467
 -0.0000000000000000  0.5000000000000000  0.7381348382873488
  0.0000000000000000  0.5000000000000000  0.0118651447126533
  0.0000000000000000  0.5000000000000000  0.5118651447126533
  0.5000000000000000  0.0000000000000000  0.2381348552873467
  0.5000000000000000  0.0000000000000000  0.7381348382873488
  0.5000000000000000  0.5000000000000000  0.3358473663093232
  0.5000000000000000  0.5000000000000000  0.8358473323093274
  0.5000000000000000  0.5000000000000000  0.1656431026053692
  0.5000000000000000  0.5000000000000000  0.6656431196053740
 -0.0000000000000000  0.0000000000000000  0.0843568893946301
 -0.0000000000000000  0.0000000000000000  0.5843568633946281
 
  0.00000000E+00  0.00000000E+00  0.00000000E+00
  0.00000000E+00  0.00000000E+00  0.00000000E+00
  0.00000000E+00  0.00000000E+00  0.00000000E+00
  0.00000000E+00  0.00000000E+00  0.00000000E+00
  0.00000000E+00  0.00000000E+00  0.00000000E+00
  0.00000000E+00  0.00000000E+00  0.00000000E+00
  0.00000000E+00  0.00000000E+00  0.00000000E+00
  0.00000000E+00  0.00000000E+00  0.00000000E+00
  0.00000000E+00  0.00000000E+00  0.00000000E+00
  0.00000000E+00  0.00000000E+00  0.00000000E+00
  0.00000000E+00  0.00000000E+00  0.00000000E+00
  0.00000000E+00  0.00000000E+00  0.00000000E+00
  0.00000000E+00  0.00000000E+00  0.00000000E+00
  0.00000000E+00  0.00000000E+00  0.00000000E+00
  0.00000000E+00  0.00000000E+00  0.00000000E+00
  0.00000000E+00  0.00000000E+00  0.00000000E+00
  0.00000000E+00  0.00000000E+00  0.00000000E+00
  0.00000000E+00  0.00000000E+00  0.00000000E+00
  0.00000000E+00  0.00000000E+00  0.00000000E+00
  0.00000000E+00  0.00000000E+00  0.00000000E+00
  0.00000000E+00  0.00000000E+00  0.00000000E+00
  0.00000000E+00  0.00000000E+00  0.00000000E+00
  0.00000000E+00  0.00000000E+00  0.00000000E+00
  0.00000000E+00  0.00000000E+00  0.00000000E+00
  0.00000000E+00  0.00000000E+00  0.00000000E+00
  0.00000000E+00  0.00000000E+00  0.00000000E+00
  0.00000000E+00  0.00000000E+00  0.00000000E+00
  0.00000000E+00  0.00000000E+00  0.00000000E+00
