# Supplementary material for: Sequential Pressure-Induced B1–B2 Transitions in the Anion-Ordered Oxyhydride Ba2YHO3
Source: Inorg Chem. 2022 Apr 22;61(18):7043–50. doi: 10.1021/acs.inorgchem.2c00465 (PMC9092455; doi:10.1021/acs.inorgchem.2c00465)
Supplement: Supplementary file 1 — ic2c00465_si_001.zip [file ic2c00465_si_001.zip › SI_CONTCARS/HB1OB1/30GPa_CONTCAR.vasp]

Sr2VO3H Low Pressure                    
   1.00000000000000     
     4.0155792111216346    0.0000000000000000    0.0000000000000000
     0.0000000000000000    4.0155792111216346    0.0000000000000000
    -0.0000000000000000    0.0000000000000000   25.4969427050700226
   Ba   Y    O    H 
     8     4    12     4
Direct
 -0.0000000000000000 -0.0000000000000000  0.1754373585037384
 -0.0000000000000000 -0.0000000000000000  0.6754374445037384
 -0.0000000000000000  0.0000000000000000  0.3203721850520070
 -0.0000000000000000  0.0000000000000000  0.8203721510520043
  0.5000000000000000  0.5000000000000000  0.4296277979479951
  0.5000000000000000  0.5000000000000000  0.9296278319479907
  0.5000000000000000  0.5000000000000000  0.0745626334962609
  0.5000000000000000  0.5000000000000000  0.5745626414962616
 -0.0000000000000000  0.0000000000000000  0.9959505554762333
 -0.0000000000000000  0.0000000000000000  0.4959505554762334
  0.5000000000000000  0.5000000000000000  0.2540494445237666
  0.5000000000000000  0.5000000000000000  0.7540494275237688
 -0.0000000000000000  0.0000000000000000  0.4130995337818419
 -0.0000000000000000  0.0000000000000000  0.9130995677818446
  0.5000000000000000  0.0000000000000000  0.0142080229514113
  0.5000000000000000  0.0000000000000000  0.5142080229514112
 -0.0000000000000000  0.5000000000000000  0.2357919770485888
 -0.0000000000000000  0.5000000000000000  0.7357919600485909
  0.0000000000000000  0.5000000000000000  0.0142080229514113
  0.0000000000000000  0.5000000000000000  0.5142080229514112
  0.5000000000000000 -0.0000000000000000  0.2357919770485888
  0.5000000000000000 -0.0000000000000000  0.7357919600485909
  0.5000000000000000  0.5000000000000000  0.3369004492181532
  0.5000000000000000  0.5000000000000000  0.8369004152181575
  0.5000000000000000  0.5000000000000000  0.1670889920724795
  0.5000000000000000  0.5000000000000000  0.6670890090724846
 -0.0000000000000000 -0.0000000000000000  0.0829109999275199
 -0.0000000000000000 -0.0000000000000000  0.5829109739275176
 
  0.00000000E+00  0.00000000E+00  0.00000000E+00
  0.00000000E+00  0.00000000E+00  0.00000000E+00
  0.00000000E+00  0.00000000E+00  0.00000000E+00
  0.00000000E+00  0.00000000E+00  0.00000000E+00
  0.00000000E+00  0.00000000E+00  0.00000000E+00
  0.00000000E+00  0.00000000E+00  0.00000000E+00
  0.00000000E+00  0.00000000E+00  0.00000000E+00
  0.00000000E+00  0.00000000E+00  0.00000000E+00
  0.00000000E+00  0.00000000E+00  0.00000000E+00
  0.00000000E+00  0.00000000E+00  0.00000000E+00
  0.00000000E+00  0.00000000E+00  0.00000000E+00
  0.00000000E+00  0.00000000E+00  0.00000000E+00
  0.00000000E+00  0.00000000E+00  0.00000000E+00
  0.00000000E+00  0.00000000E+00  0.00000000E+00
  0.00000000E+00  0.00000000E+00  0.00000000E+00
  0.00000000E+00  0.00000000E+00  0.00000000E+00
  0.00000000E+00  0.00000000E+00  0.00000000E+00
  0.00000000E+00  0.00000000E+00  0.00000000E+00
  0.00000000E+00  0.00000000E+00  0.00000000E+00
  0.00000000E+00  0.00000000E+00  0.00000000E+00
  0.00000000E+00  0.00000000E+00  0.00000000E+00
  0.00000000E+00  0.00000000E+00  0.00000000E+00
  0.00000000E+00  0.00000000E+00  0.00000000E+00
  0.00000000E+00  0.00000000E+00  0.00000000E+00
  0.00000000E+00  0.00000000E+00  0.00000000E+00
  0.00000000E+00  0.00000000E+00  0.00000000E+00
  0.00000000E+00  0.00000000E+00  0.00000000E+00
  0.00000000E+00  0.00000000E+00  0.00000000E+00
