# Supplementary material for: Sequential Pressure-Induced B1–B2 Transitions in the Anion-Ordered Oxyhydride Ba2YHO3
Source: Inorg Chem. 2022 Apr 22;61(18):7043–50. doi: 10.1021/acs.inorgchem.2c00465 (PMC9092455; doi:10.1021/acs.inorgchem.2c00465)
Supplement: Supplementary file 1 — ic2c00465_si_001.zip [file ic2c00465_si_001.zip › SI_CONTCARS/HB2OB2/10GPa_CONTCAR]

Sr2VO3H Low Pressure                    
   1.00000000000000     
     3.8698110385055182    0.0000000000000000    0.0000000000000000
     0.0000000000000000    4.4782881312973233    0.0000000000000000
     0.0000000000000000    0.0000000000000000   26.1112069245025644
   Ba   Y    O    H 
     8     4    12     4
Direct
  0.5000000000000000  0.0000000000000000  0.1748695010390994
  0.5000000000000000 -0.0000000000000000  0.6748695870390993
  0.5000000000000000 -0.0000000000000000  0.3267221841877423
  0.5000000000000000  0.0000000000000000  0.8267221501877394
  0.5000000000000000  0.5000000000000000  0.4232777988122598
  0.5000000000000000  0.5000000000000000  0.9232778328122556
  0.5000000000000000  0.5000000000000000  0.0751304909609000
  0.5000000000000000  0.5000000000000000  0.5751304989609007
  0.0000000000000000 -0.0000000000000000  0.9958884812642698
  0.0000000000000000 -0.0000000000000000  0.4958884812642700
  0.0000000000000000  0.5000000000000000  0.2541115187357300
  0.0000000000000000  0.5000000000000000  0.7541115017357324
  0.0000000000000000  0.0000000000000000  0.4135869646602943
  0.0000000000000000  0.0000000000000000  0.9135869986602971
  0.5000000000000000  0.0000000000000000  0.0248630243680701
  0.5000000000000000  0.0000000000000000  0.5248630243680701
  0.5000000000000000  0.5000000000000000  0.2251369756319300
  0.5000000000000000  0.5000000000000000  0.7251369586319321
  0.0000000000000000  0.5000000000000000  0.0001564517639526
  0.0000000000000000  0.5000000000000000  0.5001564517639526
 -0.0000000000000000  0.0000000000000000  0.2498435482360474
  0.0000000000000000  0.0000000000000000  0.7498435312360495
  0.0000000000000000  0.5000000000000000  0.3364130183397007
  0.0000000000000000  0.5000000000000000  0.8364129843397050
  0.0000000000000000  0.5000000000000000  0.1524062335160752
  0.0000000000000000  0.5000000000000000  0.6524062505160799
  0.0000000000000000 -0.0000000000000000  0.0975937584839243
  0.0000000000000000 -0.0000000000000000  0.5975937324839222
 
  0.00000000E+00  0.00000000E+00  0.00000000E+00
  0.00000000E+00  0.00000000E+00  0.00000000E+00
  0.00000000E+00  0.00000000E+00  0.00000000E+00
  0.00000000E+00  0.00000000E+00  0.00000000E+00
  0.00000000E+00  0.00000000E+00  0.00000000E+00
  0.00000000E+00  0.00000000E+00  0.00000000E+00
  0.00000000E+00  0.00000000E+00  0.00000000E+00
  0.00000000E+00  0.00000000E+00  0.00000000E+00
  0.00000000E+00  0.00000000E+00  0.00000000E+00
  0.00000000E+00  0.00000000E+00  0.00000000E+00
  0.00000000E+00  0.00000000E+00  0.00000000E+00
  0.00000000E+00  0.00000000E+00  0.00000000E+00
  0.00000000E+00  0.00000000E+00  0.00000000E+00
  0.00000000E+00  0.00000000E+00  0.00000000E+00
  0.00000000E+00  0.00000000E+00  0.00000000E+00
  0.00000000E+00  0.00000000E+00  0.00000000E+00
  0.00000000E+00  0.00000000E+00  0.00000000E+00
  0.00000000E+00  0.00000000E+00  0.00000000E+00
  0.00000000E+00  0.00000000E+00  0.00000000E+00
  0.00000000E+00  0.00000000E+00  0.00000000E+00
  0.00000000E+00  0.00000000E+00  0.00000000E+00
  0.00000000E+00  0.00000000E+00  0.00000000E+00
  0.00000000E+00  0.00000000E+00  0.00000000E+00
  0.00000000E+00  0.00000000E+00  0.00000000E+00
  0.00000000E+00  0.00000000E+00  0.00000000E+00
  0.00000000E+00  0.00000000E+00  0.00000000E+00
  0.00000000E+00  0.00000000E+00  0.00000000E+00
  0.00000000E+00  0.00000000E+00  0.00000000E+00
