# Supplementary material for: Sequential Pressure-Induced B1–B2 Transitions in the Anion-Ordered Oxyhydride Ba2YHO3
Source: Inorg Chem. 2022 Apr 22;61(18):7043–50. doi: 10.1021/acs.inorgchem.2c00465 (PMC9092455; doi:10.1021/acs.inorgchem.2c00465)
Supplement: Supplementary file 1 — ic2c00465_si_001.zip [file ic2c00465_si_001.zip › SI_CONTCARS/HB2OB2/40GPa_CONTCAR]

Sr2VO3H Low Pressure                    
   1.00000000000000     
     3.6276299973836132    0.0000000000000000    0.0000000000000000
     0.0000000000000000    4.2919227178990846    0.0000000000000000
     0.0000000000000000    0.0000000000000000   23.9112231163356803
   Ba   Y    O    H 
     8     4    12     4
Direct
  0.5000000000000000 -0.0000000000000000  0.1697586168339497
  0.5000000000000000 -0.0000000000000000  0.6697587028339493
  0.5000000000000000 -0.0000000000000000  0.3273036377627694
  0.5000000000000000  0.0000000000000000  0.8273036037627663
  0.5000000000000000  0.5000000000000000  0.4226963452372327
  0.5000000000000000  0.5000000000000000  0.9226963792372287
  0.5000000000000000  0.5000000000000000  0.0802413751660496
  0.5000000000000000  0.5000000000000000  0.5802413831660507
  0.0000000000000000 -0.0000000000000000  0.9963412067653020
  0.0000000000000000 -0.0000000000000000  0.4963412067653025
 -0.0000000000000000  0.5000000000000000  0.2536587932346975
 -0.0000000000000000  0.5000000000000000  0.7536587762347001
  0.0000000000000000 -0.0000000000000000  0.4093267553028522
 -0.0000000000000000 -0.0000000000000000  0.9093267893028548
  0.5000000000000000 -0.0000000000000000  0.0313151807142371
  0.5000000000000000 -0.0000000000000000  0.5313151807142370
  0.5000000000000000  0.5000000000000000  0.2186848192857629
  0.5000000000000000  0.5000000000000000  0.7186848022857651
  0.0000000000000000  0.5000000000000000  0.0018480707589677
  0.0000000000000000  0.5000000000000000  0.5018480707589679
 -0.0000000000000000  0.0000000000000000  0.2481519292410323
 -0.0000000000000000 -0.0000000000000000  0.7481519122410343
  0.0000000000000000  0.5000000000000000  0.3406732276971429
 -0.0000000000000000  0.5000000000000000  0.8406731936971473
 -0.0000000000000000  0.5000000000000000  0.1525804268431625
 -0.0000000000000000  0.5000000000000000  0.6525804438431676
 -0.0000000000000000  0.0000000000000000  0.0974195651568368
 -0.0000000000000000  0.0000000000000000  0.5974195391568345
 
  0.00000000E+00  0.00000000E+00  0.00000000E+00
  0.00000000E+00  0.00000000E+00  0.00000000E+00
  0.00000000E+00  0.00000000E+00  0.00000000E+00
  0.00000000E+00  0.00000000E+00  0.00000000E+00
  0.00000000E+00  0.00000000E+00  0.00000000E+00
  0.00000000E+00  0.00000000E+00  0.00000000E+00
  0.00000000E+00  0.00000000E+00  0.00000000E+00
  0.00000000E+00  0.00000000E+00  0.00000000E+00
  0.00000000E+00  0.00000000E+00  0.00000000E+00
  0.00000000E+00  0.00000000E+00  0.00000000E+00
  0.00000000E+00  0.00000000E+00  0.00000000E+00
  0.00000000E+00  0.00000000E+00  0.00000000E+00
  0.00000000E+00  0.00000000E+00  0.00000000E+00
  0.00000000E+00  0.00000000E+00  0.00000000E+00
  0.00000000E+00  0.00000000E+00  0.00000000E+00
  0.00000000E+00  0.00000000E+00  0.00000000E+00
  0.00000000E+00  0.00000000E+00  0.00000000E+00
  0.00000000E+00  0.00000000E+00  0.00000000E+00
  0.00000000E+00  0.00000000E+00  0.00000000E+00
  0.00000000E+00  0.00000000E+00  0.00000000E+00
  0.00000000E+00  0.00000000E+00  0.00000000E+00
  0.00000000E+00  0.00000000E+00  0.00000000E+00
  0.00000000E+00  0.00000000E+00  0.00000000E+00
  0.00000000E+00  0.00000000E+00  0.00000000E+00
  0.00000000E+00  0.00000000E+00  0.00000000E+00
  0.00000000E+00  0.00000000E+00  0.00000000E+00
  0.00000000E+00  0.00000000E+00  0.00000000E+00
  0.00000000E+00  0.00000000E+00  0.00000000E+00
