# Supplementary material for: Sequential Pressure-Induced B1–B2 Transitions in the Anion-Ordered Oxyhydride Ba2YHO3
Source: Inorg Chem. 2022 Apr 22;61(18):7043–50. doi: 10.1021/acs.inorgchem.2c00465 (PMC9092455; doi:10.1021/acs.inorgchem.2c00465)
Supplement: Supplementary file 1 — ic2c00465_si_001.zip [file ic2c00465_si_001.zip › SI_CONTCARS/HB2OB2/20GPa_CONTCAR]

Sr2VO3H Low Pressure                    
   1.00000000000000     
     3.7829741348203187    0.0000000000000000    0.0000000000000000
     0.0000000000000000    4.4041465275533724    0.0000000000000000
     0.0000000000000000    0.0000000000000000   24.9847462556792159
   Ba   Y    O    H 
     8     4    12     4
Direct
  0.5000000000000000 -0.0000000000000000  0.1723124516036188
  0.5000000000000000 -0.0000000000000000  0.6723125376036193
  0.5000000000000000 -0.0000000000000000  0.3270871513104336
  0.5000000000000000 -0.0000000000000000  0.8270871173104307
  0.5000000000000000  0.5000000000000000  0.4229128316895686
  0.5000000000000000  0.5000000000000000  0.9229128656895643
  0.5000000000000000  0.5000000000000000  0.0776875403963805
  0.5000000000000000  0.5000000000000000  0.5776875483963807
 -0.0000000000000000 -0.0000000000000000 -0.0036042667651894
  0.0000000000000000  0.0000000000000000  0.4963957332348105
  0.0000000000000000  0.5000000000000000  0.2536042667651895
 -0.0000000000000000  0.5000000000000000  0.7536042497651916
 -0.0000000000000000  0.0000000000000000  0.4115622498285531
 -0.0000000000000000 -0.0000000000000000  0.9115622838285556
  0.5000000000000000 -0.0000000000000000  0.0274672784583706
  0.5000000000000000 -0.0000000000000000  0.5274672784583705
  0.5000000000000000  0.5000000000000000  0.2225327215416294
  0.5000000000000000  0.5000000000000000  0.7225327045416317
  0.0000000000000000  0.5000000000000000  0.0009378331282324
  0.0000000000000000  0.5000000000000000  0.5009378331282324
  0.0000000000000000  0.0000000000000000  0.2490621668717677
 -0.0000000000000000  0.0000000000000000  0.7490621498717698
  0.0000000000000000  0.5000000000000000  0.3384377331714419
  0.0000000000000000  0.5000000000000000  0.8384376991714465
  0.0000000000000000  0.5000000000000000  0.1521663351182165
  0.0000000000000000  0.5000000000000000  0.6521663521182212
  0.0000000000000000 -0.0000000000000000  0.0978336568817828
  0.0000000000000000 -0.0000000000000000  0.5978336308817810
 
  0.00000000E+00  0.00000000E+00  0.00000000E+00
  0.00000000E+00  0.00000000E+00  0.00000000E+00
  0.00000000E+00  0.00000000E+00  0.00000000E+00
  0.00000000E+00  0.00000000E+00  0.00000000E+00
  0.00000000E+00  0.00000000E+00  0.00000000E+00
  0.00000000E+00  0.00000000E+00  0.00000000E+00
  0.00000000E+00  0.00000000E+00  0.00000000E+00
  0.00000000E+00  0.00000000E+00  0.00000000E+00
  0.00000000E+00  0.00000000E+00  0.00000000E+00
  0.00000000E+00  0.00000000E+00  0.00000000E+00
  0.00000000E+00  0.00000000E+00  0.00000000E+00
  0.00000000E+00  0.00000000E+00  0.00000000E+00
  0.00000000E+00  0.00000000E+00  0.00000000E+00
  0.00000000E+00  0.00000000E+00  0.00000000E+00
  0.00000000E+00  0.00000000E+00  0.00000000E+00
  0.00000000E+00  0.00000000E+00  0.00000000E+00
  0.00000000E+00  0.00000000E+00  0.00000000E+00
  0.00000000E+00  0.00000000E+00  0.00000000E+00
  0.00000000E+00  0.00000000E+00  0.00000000E+00
  0.00000000E+00  0.00000000E+00  0.00000000E+00
  0.00000000E+00  0.00000000E+00  0.00000000E+00
  0.00000000E+00  0.00000000E+00  0.00000000E+00
  0.00000000E+00  0.00000000E+00  0.00000000E+00
  0.00000000E+00  0.00000000E+00  0.00000000E+00
  0.00000000E+00  0.00000000E+00  0.00000000E+00
  0.00000000E+00  0.00000000E+00  0.00000000E+00
  0.00000000E+00  0.00000000E+00  0.00000000E+00
  0.00000000E+00  0.00000000E+00  0.00000000E+00
