# Supplementary material for: Sequential Pressure-Induced B1–B2 Transitions in the Anion-Ordered Oxyhydride Ba2YHO3
Source: Inorg Chem. 2022 Apr 22;61(18):7043–50. doi: 10.1021/acs.inorgchem.2c00465 (PMC9092455; doi:10.1021/acs.inorgchem.2c00465)
Supplement: Supplementary file 1 — ic2c00465_si_001.zip [file ic2c00465_si_001.zip › SI_CONTCARS/HB2OB2/30GPa_CONTCAR]

Sr2VO3H Low Pressure                    
   1.00000000000000     
     3.7042441822787695    0.0000000000000000    0.0000000000000000
     0.0000000000000000    4.3466630322799782    0.0000000000000000
     0.0000000000000000    0.0000000000000000   24.3260533752617292
   Ba   Y    O    H 
     8     4    12     4
Direct
  0.5000000000000000 -0.0000000000000000  0.1708404769656545
  0.5000000000000000  0.0000000000000000  0.6708405629656548
  0.5000000000000000  0.0000000000000000  0.3273073605729991
  0.5000000000000000 -0.0000000000000000  0.8273073265729960
  0.5000000000000000  0.5000000000000000  0.4226926224270030
  0.5000000000000000  0.5000000000000000  0.9226926564269990
  0.5000000000000000  0.5000000000000000  0.0791595150343447
  0.5000000000000000  0.5000000000000000  0.5791595230343453
  0.0000000000000000  0.0000000000000000  0.9963415567169385
  0.0000000000000000 -0.0000000000000000  0.4963415567169384
 -0.0000000000000000  0.5000000000000000  0.2536584432830616
 -0.0000000000000000  0.5000000000000000  0.7536584262830637
  0.0000000000000000 -0.0000000000000000  0.4100411392383092
  0.0000000000000000  0.0000000000000000  0.9100411732383119
  0.5000000000000000  0.0000000000000000  0.0293626420063852
  0.5000000000000000  0.0000000000000000  0.5293626420063853
  0.5000000000000000  0.5000000000000000  0.2206373579936148
  0.5000000000000000  0.5000000000000000  0.7206373409936169
  0.0000000000000000  0.5000000000000000  0.0013870469977689
  0.0000000000000000  0.5000000000000000  0.5013870469977689
 -0.0000000000000000 -0.0000000000000000  0.2486129530022311
 -0.0000000000000000 -0.0000000000000000  0.7486129360022332
 -0.0000000000000000  0.5000000000000000  0.3399588437616858
 -0.0000000000000000  0.5000000000000000  0.8399588097616902
 -0.0000000000000000  0.5000000000000000  0.1525436489210052
 -0.0000000000000000  0.5000000000000000  0.6525436659210103
 -0.0000000000000000 -0.0000000000000000  0.0974563430789941
 -0.0000000000000000 -0.0000000000000000  0.5974563170789918
 
  0.00000000E+00  0.00000000E+00  0.00000000E+00
  0.00000000E+00  0.00000000E+00  0.00000000E+00
  0.00000000E+00  0.00000000E+00  0.00000000E+00
  0.00000000E+00  0.00000000E+00  0.00000000E+00
  0.00000000E+00  0.00000000E+00  0.00000000E+00
  0.00000000E+00  0.00000000E+00  0.00000000E+00
  0.00000000E+00  0.00000000E+00  0.00000000E+00
  0.00000000E+00  0.00000000E+00  0.00000000E+00
  0.00000000E+00  0.00000000E+00  0.00000000E+00
  0.00000000E+00  0.00000000E+00  0.00000000E+00
  0.00000000E+00  0.00000000E+00  0.00000000E+00
  0.00000000E+00  0.00000000E+00  0.00000000E+00
  0.00000000E+00  0.00000000E+00  0.00000000E+00
  0.00000000E+00  0.00000000E+00  0.00000000E+00
  0.00000000E+00  0.00000000E+00  0.00000000E+00
  0.00000000E+00  0.00000000E+00  0.00000000E+00
  0.00000000E+00  0.00000000E+00  0.00000000E+00
  0.00000000E+00  0.00000000E+00  0.00000000E+00
  0.00000000E+00  0.00000000E+00  0.00000000E+00
  0.00000000E+00  0.00000000E+00  0.00000000E+00
  0.00000000E+00  0.00000000E+00  0.00000000E+00
  0.00000000E+00  0.00000000E+00  0.00000000E+00
  0.00000000E+00  0.00000000E+00  0.00000000E+00
  0.00000000E+00  0.00000000E+00  0.00000000E+00
  0.00000000E+00  0.00000000E+00  0.00000000E+00
  0.00000000E+00  0.00000000E+00  0.00000000E+00
  0.00000000E+00  0.00000000E+00  0.00000000E+00
  0.00000000E+00  0.00000000E+00  0.00000000E+00
