# Supplementary material for: Sequential Pressure-Induced B1–B2 Transitions in the Anion-Ordered Oxyhydride Ba2YHO3
Source: Inorg Chem. 2022 Apr 22;61(18):7043–50. doi: 10.1021/acs.inorgchem.2c00465 (PMC9092455; doi:10.1021/acs.inorgchem.2c00465)
Supplement: Supplementary file 1 — ic2c00465_si_001.zip [file ic2c00465_si_001.zip › SI_CONTCARS/HB2OB2/0GPa_CONTCAR]

Sr2VO3H Low Pressure                    
   1.00000000000000     
     4.0872811606184243    0.0000000000000000    0.0000000000000000
     0.0000000000000000    4.5251386845478958    0.0000000000000000
     0.0000000000000000    0.0000000000000000   28.5672681338729646
   Ba   Y    O    H 
     8     4    12     4
Direct
  0.5000000000000000 -0.0000000000000000  0.1832964720248053
  0.5000000000000000 -0.0000000000000000  0.6832965580248055
  0.5000000000000000  0.0000000000000000  0.3238843270056055
  0.5000000000000000  0.0000000000000000  0.8238842930056024
  0.5000000000000000  0.5000000000000000  0.4261156559943966
  0.5000000000000000  0.5000000000000000  0.9261156899943926
  0.5000000000000000  0.5000000000000000  0.0667035199751941
  0.5000000000000000  0.5000000000000000  0.5667035279751945
 -0.0000000000000000  0.0000000000000000 -0.0062349624461231
 -0.0000000000000000  0.0000000000000000  0.4937650375538767
  0.0000000000000000  0.5000000000000000  0.2562349624461233
  0.0000000000000000  0.5000000000000000  0.7562349454461255
 -0.0000000000000000  0.0000000000000000  0.4180525546195055
 -0.0000000000000000  0.0000000000000000  0.9180525886195081
  0.5000000000000000  0.0000000000000000  0.0154541298525851
  0.5000000000000000  0.0000000000000000  0.5154541298525853
  0.5000000000000000  0.5000000000000000  0.2345458701474148
  0.5000000000000000  0.5000000000000000  0.7345458531474168
 -0.0000000000000000  0.5000000000000000 -0.0004418448352230
 -0.0000000000000000  0.5000000000000000  0.4995581551647771
 -0.0000000000000000 -0.0000000000000000  0.2504418448352230
  0.0000000000000000  0.0000000000000000  0.7504418278352251
  0.0000000000000000  0.5000000000000000  0.3319474283804895
  0.0000000000000000  0.5000000000000000  0.8319473943804940
 -0.0000000000000000  0.5000000000000000  0.1593578501588157
 -0.0000000000000000  0.5000000000000000  0.6593578671588209
 -0.0000000000000000  0.0000000000000000  0.0906421418411836
 -0.0000000000000000 -0.0000000000000000  0.5906421158411812
 
  0.00000000E+00  0.00000000E+00  0.00000000E+00
  0.00000000E+00  0.00000000E+00  0.00000000E+00
  0.00000000E+00  0.00000000E+00  0.00000000E+00
  0.00000000E+00  0.00000000E+00  0.00000000E+00
  0.00000000E+00  0.00000000E+00  0.00000000E+00
  0.00000000E+00  0.00000000E+00  0.00000000E+00
  0.00000000E+00  0.00000000E+00  0.00000000E+00
  0.00000000E+00  0.00000000E+00  0.00000000E+00
  0.00000000E+00  0.00000000E+00  0.00000000E+00
  0.00000000E+00  0.00000000E+00  0.00000000E+00
  0.00000000E+00  0.00000000E+00  0.00000000E+00
  0.00000000E+00  0.00000000E+00  0.00000000E+00
  0.00000000E+00  0.00000000E+00  0.00000000E+00
  0.00000000E+00  0.00000000E+00  0.00000000E+00
  0.00000000E+00  0.00000000E+00  0.00000000E+00
  0.00000000E+00  0.00000000E+00  0.00000000E+00
  0.00000000E+00  0.00000000E+00  0.00000000E+00
  0.00000000E+00  0.00000000E+00  0.00000000E+00
  0.00000000E+00  0.00000000E+00  0.00000000E+00
  0.00000000E+00  0.00000000E+00  0.00000000E+00
  0.00000000E+00  0.00000000E+00  0.00000000E+00
  0.00000000E+00  0.00000000E+00  0.00000000E+00
  0.00000000E+00  0.00000000E+00  0.00000000E+00
  0.00000000E+00  0.00000000E+00  0.00000000E+00
  0.00000000E+00  0.00000000E+00  0.00000000E+00
  0.00000000E+00  0.00000000E+00  0.00000000E+00
  0.00000000E+00  0.00000000E+00  0.00000000E+00
  0.00000000E+00  0.00000000E+00  0.00000000E+00
